# Supplementary material for: Chemical Investigation on the Volatile Part of the CO2 Supercritical Fluid Extract of Infected Aquilaria sinensis (Chinese Agarwood)
Source: Molecules. 2024 May 14;29(10):2297. doi: 10.3390/molecules29102297 (PMC11124402; doi:10.3390/molecules29102297)
Supplement: Supplementary file 1 [file molecules-29-02297-s001.zip]

Archive with 1 entries (1 files):
- molecules-2979106-supplementary.pdf
